# Supplementary material for: In Silico Investigations of Multi-Drug Adaptive Therapy Protocols
Source: Cancers (Basel). 2022 May 30;14(11):2699. doi: 10.3390/cancers14112699 (PMC9179496; doi:10.3390/cancers14112699)
Supplement: Supplementary file 1 [file cancers-14-02699-s001.zip]

Archive with 1 entries (1 files):
- cancers-1691098-supplementary.pdf
